# Supplementary material for: Large-Scale Conformational Transitions and Dimerization Are Encoded in the Amino-Acid Sequences of Hsp70 Chaperones
Source: PLoS Comput Biol. 2015 Jun 5;11(6):e1004262. doi: 10.1371/journal.pcbi.1004262 (PMC4457872; doi:10.1371/journal.pcbi.1004262)
Supplement: S2 Dataset — (DAT) [file pcbi.1004262.s013.dat]

164 137 1.232
302 230 1.1483
351 345 1.044
306 219 1.008
166 137 0.8879
571 543 0.88049
448 434 0.86408
248 236 0.85711
291 231 0.82899
290 273 0.75987
453 432 0.75678
405 393 0.75565
289 235 0.75033
88 59 0.67169
91 74 0.66785
100 88 0.64827
307 192 0.64451
584 578 0.61873
288 275 0.61617
560 552 0.61314
491 484 0.59222
591 566 0.57513
201 190 0.57196
109 100 0.56642
602 559 0.55903
570 535 0.55781
347 308 0.55145
589 534 0.53557
339 304 0.53524
596 542 0.5323
591 569 0.52906
571 539 0.52788
588 569 0.52201
564 557 0.50766
314 203 0.49717
354 341 0.4926
314 215 0.48472
448 436 0.48431
227 194 0.48291
295 238 0.48154
570 539 0.47947
337 300 0.47199
595 562 0.4694
595 566 0.4648
412 387 0.45766
586 531 0.45458
552 547 0.44915
99 65 0.44681
403 395 0.44373
261 235 0.43838
322 315 0.4362
251 59 0.43122
577 528 0.43088
529 442 0.42757
436 403 0.42739
248 237 0.42722
289 234 0.42699
313 217 0.42646
343 308 0.42449
327 187 0.42445
473 390 0.42052
441 405 0.41946
421 404 0.41686
451 434 0.41658
203 190 0.41495
289 238 0.4134
225 64 0.40431
337 296 0.40268
258 232 0.40187
95 74 0.40157
109 93 0.40067
342 297 0.39941
598 562 0.3991
257 235 0.39751
214 188 0.39705
589 531 0.39604
347 312 0.39354
86 63 0.38409
101 62 0.37757
100 90 0.37273
487 458 0.37148
486 466 0.36804
300 230 0.36159
560 555 0.36044
33 26 0.35779
291 276 0.35605
451 432 0.35177
588 570 0.34609
470 416 0.34597
276 235 0.34342
164 159 0.34303
248 233 0.34252
281 247 0.34236
325 203 0.34112
551 545 0.33832
595 563 0.33654
567 539 0.33653
584 576 0.33618
248 240 0.33269
165 140 0.33171
583 578 0.32958
118 44 0.32748
409 313 0.32691
254 236 0.32609
287 235 0.32582
114 108 0.32342
320 188 0.32336
118 39 0.32228
288 277 0.32094
48 30 0.31959
82 73 0.31956
322 312 0.3179
109 90 0.31673
290 275 0.31658
404 398 0.31628
291 235 0.31606
347 311 0.31535
303 227 0.31329
577 532 0.30976
526 441 0.30966
23 12 0.30668
98 93 0.30644
343 305 0.30625
115 110 0.30285
261 231 0.30212
13 2 0.30002
505 159 0.2992
343 304 0.29909
130 22 0.29863
381 371 0.29843
567 542 0.29806
249 240 0.29626
567 543 0.29606
364 23 0.29516
353 327 0.29499
102 60 0.29348
334 296 0.29299
589 538 0.29232
254 249 0.29125
320 214 0.2907
304 227 0.29006
453 430 0.28866
320 315 0.28785
156 113 0.28762
443 436 0.28759
246 240 0.28324
274 260 0.28222
602 556 0.28016
564 546 0.27952
604 487 0.27921
582 531 0.27837
588 573 0.2775
586 527 0.2768
582 528 0.27626
592 570 0.2728
421 406 0.27014
478 155 0.26969
574 535 0.2694
111 98 0.26892
599 559 0.26803
493 480 0.2676
582 527 0.26635
119 65 0.26326
337 227 0.26318
116 65 0.26285
295 234 0.26267
599 563 0.2609
23 14 0.26057
564 547 0.26027
599 555 0.25983
593 538 0.25936
53 38 0.25822
367 14 0.25703
79 73 0.25671
470 418 0.25452
575 568 0.25422
339 300 0.25041
574 532 0.24988
563 551 0.24928
574 539 0.24827
221 150 0.2482
584 573 0.24746
199 194 0.24601
530 272 0.24536
555 546 0.24431
31 25 0.24417
274 264 0.24305
519 513 0.24054
291 234 0.23999
99 62 0.23915
511 503 0.23914
592 539 0.23842
274 267 0.23618
585 578 0.23599
165 158 0.23591
339 301 0.23536
289 242 0.23529
284 245 0.23327
189 181 0.23294
329 181 0.23282
585 573 0.23219
130 24 0.23214
403 393 0.23209
475 373 0.22872
485 460 0.22795
98 92 0.22788
593 584 0.22762
119 111 0.22733
361 353 0.22674
348 325 0.22556
206 181 0.2253
276 234 0.22494
352 344 0.22416
455 430 0.22413
551 546 0.22372
557 552 0.22349
105 100 0.22344
596 567 0.22336
317 217 0.22309
598 559 0.22308
589 582 0.22166
115 62 0.22156
8 3 0.22122
373 166 0.22037
220 147 0.21982
325 315 0.21957
602 551 0.21934
89 82 0.21932
596 563 0.21908
257 232 0.21834
496 450 0.2183
284 243 0.21727
304 297 0.21673
585 570 0.21645
585 576 0.21602
604 599 0.21586
9 4 0.21523
337 297 0.21497
118 110 0.2142
600 593 0.2142
387 210 0.2132
312 305 0.21316
341 330 0.21291
11 5 0.21238
337 304 0.21206
12 7 0.21185
257 236 0.21185
206 189 0.21112
591 562 0.20966
45 38 0.20892
22 17 0.20885
567 546 0.20785
309 219 0.20763
594 587 0.20719
493 455 0.20708
547 461 0.20674
320 203 0.20665
163 124 0.20654
214 205 0.20652
11 3 0.20502
560 546 0.20485
327 184 0.20482
598 593 0.2035
126 27 0.20339
576 568 0.20316
10 5 0.20302
7 2 0.20265
563 545 0.20137
512 159 0.20132
9 3 0.20022
78 68 0.20004
563 542 0.2
134 128 0.19959
11 6 0.19958
281 239 0.19958
291 264 0.19944
590 547 0.19942
544 461 0.19937
32 12 0.19918
600 551 0.19902
310 217 0.19891
605 600 0.19879
494 450 0.19732
352 345 0.19726
593 534 0.19628
326 185 0.19612
572 561 0.19572
134 125 0.19563
292 273 0.1948
559 551 0.19477
585 535 0.19459
526 125 0.19301
409 317 0.19277
215 203 0.19274
599 585 0.19261
564 552 0.1925
221 81 0.19201
572 565 0.19195
419 404 0.19193
582 576 0.19171
110 39 0.1917
601 596 0.19161
359 336 0.19106
561 556 0.19067
465 460 0.19043
98 90 0.19019
422 404 0.19008
296 227 0.19007
384 177 0.18946
442 402 0.18939
360 31 0.18926
348 190 0.18909
303 230 0.18897
348 322 0.18895
21 14 0.18815
565 557 0.18806
154 116 0.18802
584 577 0.18794
582 577 0.18773
206 186 0.1877
495 480 0.18766
318 215 0.18723
479 449 0.18648
11 4 0.18614
468 418 0.18546
565 558 0.18519
605 598 0.18508
578 573 0.18505
568 561 0.18478
585 575 0.18472
602 555 0.18471
135 2 0.1846
561 553 0.18455
10 3 0.18413
466 420 0.18385
596 541 0.18332
525 442 0.18319
12 5 0.18308
556 551 0.18307
560 553 0.18227
13 7 0.18218
166 159 0.18174
592 538 0.18137
241 234 0.18092
583 577 0.18088
88 82 0.18033
10 4 0.18019
12 4 0.18016
287 239 0.17978
604 596 0.17971
602 562 0.17935
53 45 0.17932
267 260 0.17924
12 6 0.17916
471 435 0.17885
12 3 0.17859
95 72 0.17852
451 436 0.17823
583 524 0.17814
562 557 0.178
468 420 0.17794
387 381 0.17781
602 596 0.17671
119 62 0.17667
364 21 0.17573
512 409 0.17571
374 166 0.17546
600 542 0.17525
601 595 0.17504
591 565 0.17465
364 14 0.17445
591 577 0.17431
329 186 0.17425
119 69 0.17421
340 304 0.17404
602 597 0.17386
85 78 0.17368
600 545 0.17331
597 592 0.17272
525 445 0.17262
115 39 0.17232
311 190 0.17227
366 141 0.1719
160 117 0.17122
79 74 0.17116
604 598 0.17086
604 597 0.17075
482 470 0.17055
599 589 0.17053
605 594 0.1701
475 385 0.16954
289 275 0.16952
347 322 0.16896
587 582 0.16849
587 578 0.16845
572 567 0.16825
464 458 0.1682
374 137 0.16758
348 311 0.16756
428 423 0.16755
569 564 0.16752
509 159 0.16747
325 320 0.16743
343 307 0.16741
14 7 0.16725
254 232 0.16715
589 528 0.16712
586 534 0.16711
518 118 0.16697
326 188 0.1669
585 574 0.16689
285 243 0.16674
600 595 0.16644
595 589 0.16637
75 68 0.16633
371 16 0.16622
205 188 0.16613
356 329 0.16607
588 566 0.16588
289 276 0.16581
296 231 0.16567
587 577 0.16546
276 264 0.16535
544 305 0.16524
91 73 0.16515
570 542 0.16515
344 311 0.16482
361 355 0.16424
211 206 0.16422
577 562 0.16405
8 2 0.16308
591 584 0.16228
465 422 0.16223
604 458 0.16222
540 533 0.16218
363 14 0.16151
599 593 0.16139
276 231 0.16094
597 589 0.16048
410 389 0.16047
569 561 0.16024
568 557 0.16013
574 568 0.16006
598 590 0.16004
495 455 0.15998
604 554 0.15995
582 534 0.15991
588 578 0.15982
418 406 0.15887
77 71 0.15866
329 189 0.15865
419 398 0.15861
121 44 0.15858
562 556 0.1585
206 187 0.15827
596 591 0.15786
511 501 0.15752
326 187 0.15751
546 541 0.15744
31 26 0.15735
303 194 0.15734
13 5 0.1573
594 547 0.15726
97 89 0.15719
299 234 0.15679
495 453 0.15652
601 563 0.15643
484 470 0.15628
339 297 0.15614
51 36 0.15573
596 545 0.15568
109 98 0.15536
229 84 0.15527
595 588 0.15525
487 429 0.15511
441 402 0.15496
334 300 0.15458
568 547 0.15448
566 559 0.15439
300 227 0.15435
421 398 0.1538
511 114 0.15373
307 199 0.15346
280 256 0.1531
118 113 0.15295
343 312 0.15275
348 328 0.15265
601 587 0.15236
243 237 0.15228
582 559 0.15215
290 243 0.1518
287 238 0.15143
594 568 0.15132
597 541 0.1513
537 297 0.15114
537 73 0.15113
571 536 0.15082
350 326 0.1508
522 440 0.15078
571 566 0.15068
598 582 0.15068
498 448 0.15059
215 147 0.15058
605 595 0.1505
485 458 0.15042
13 6 0.15021
595 587 0.15017
453 429 0.15004
593 531 0.15004
57 38 0.14998
9 2 0.14996
217 201 0.14978
589 573 0.14967
527 519 0.14959
566 553 0.14957
200 172 0.1495
81 69 0.14932
551 541 0.14932
123 11 0.14931
12 2 0.14916
447 437 0.14916
589 584 0.14904
571 547 0.14902
13 8 0.14888
600 559 0.14885
575 557 0.14857
594 588 0.14836
553 547 0.14815
584 539 0.14814
90 82 0.14763
354 129 0.14763
553 548 0.14761
601 593 0.14723
286 280 0.1472
595 578 0.14715
24 15 0.14708
76 42 0.14684
546 539 0.14662
507 447 0.14657
596 559 0.14652
582 573 0.14636
567 562 0.14633
102 59 0.14628
52 28 0.14622
101 39 0.14616
544 301 0.14616
593 586 0.14616
327 185 0.1461
479 473 0.14566
574 567 0.14531
334 307 0.14524
584 572 0.14523
81 68 0.14514
285 249 0.14513
486 420 0.14505
587 562 0.1448
590 583 0.14456
13 4 0.14452
604 545 0.14452
601 594 0.14448
176 119 0.14433
604 556 0.14425
168 142 0.1442
14 5 0.14419
236 231 0.14411
115 37 0.1439
31 23 0.14388
368 181 0.14385
253 247 0.14379
81 75 0.14371
11 2 0.14355
565 547 0.1434
573 528 0.14315
278 260 0.14312
589 570 0.14305
85 68 0.14292
595 585 0.1427
419 407 0.14239
589 539 0.14237
282 245 0.14227
129 121 0.14169
472 416 0.14154
469 433 0.14147
285 239 0.14137
96 72 0.14113
271 27 0.14111
605 599 0.14106
587 547 0.1408
343 328 0.14056
589 242 0.14037
77 72 0.14003
279 256 0.13998
359 334 0.13995
443 434 0.13989
344 328 0.13988
529 273 0.13975
587 565 0.13972
555 528 0.13969
582 561 0.13966
602 587 0.13965
261 232 0.13959
247 239 0.13957
430 399 0.13954
323 125 0.13943
370 166 0.13939
361 329 0.13937
541 534 0.13908
547 541 0.13906
523 441 0.13896
591 561 0.13887
267 250 0.13879
554 546 0.13879
574 536 0.13876
353 329 0.13874
281 253 0.13871
590 582 0.13862
247 236 0.13849
605 557 0.13844
597 551 0.1384
89 68 0.13833
154 6 0.13827
489 482 0.13816
545 538 0.13802
283 250 0.13793
